# Supplementary material for: Practices and Challenges in Portuguese Early Childhood Intervention: A Descriptive Study
Source: Children (Basel). 2026 Feb 22;13(2):304. doi: 10.3390/children13020304 (PMC12940036; doi:10.3390/children13020304)
Supplement: Supplementary file 1 [file children-13-00304-s001.zip]

Archive with 1 entries (1 files):
- children-4123578-supplementary.pdf
